# Supplementary material for: Integrating Transcriptome and Coexpression Network Analyses to Characterize Salicylic Acid- and Jasmonic Acid-Related Genes in Tolerant Poplars Infected with Rust
Source: Int J Mol Sci. 2021 May 8;22(9):5001. doi: 10.3390/ijms22095001 (PMC8125932; doi:10.3390/ijms22095001)
Supplement: Supplementary file 1 [file ijms-22-05001-s001.zip]

Archive with 1 entries (1 files):
- ijms-1189629-supplementary.pdf
